# Supplementary material for: Cytotoxic Mechanism of Momilactones A and B against Acute Promyelocytic Leukemia and Multiple Myeloma Cell Lines
Source: Cancers (Basel). 2022 Oct 4;14(19):4848. doi: 10.3390/cancers14194848 (PMC9564300; doi:10.3390/cancers14194848)
Supplement: Supplementary file 1 [file cancers-14-04848-s001.zip]

Archive with 1 entries (1 files):
- cancers-1779091-supplementary.pdf
